# Supplementary material for: Review of the Internal Structure, Psychometric Properties, and Measurement Invariance of the Work-Related Rumination Scale – Spanish Version
Source: Front Psychol. 2021 Nov 25;12:774472. doi: 10.3389/fpsyg.2021.774472 (PMC8656259; doi:10.3389/fpsyg.2021.774472)
Supplement: Supplementary file 1 [file Data_Sheet_1.xlsx]

## Sheet: Table of Content
Table	Heading
Table S1	Descriptive statistics: sample 1 (n = 476)
Table S2	Descriptive statistics: sample 3 (n = 921)
Table S3	Descriptive statistics: sample 3 (n = 956)
Table S4	Descriptive statistics: sample 4 (n = 496)
Table S5	Descriptive statistics: sample 5 (n = 727)
Table S6	Iteration 1: Fit of unidimensional and two-dimensional models
Tabla S7	Iteration 1: Exploratory Structural Equations Modeling, samples 1 to 5
Tabla S8	Iteration 1: Confirmatory Factor Analysis (CFA), samples 1 to 5
Tabla S9	Iteration 2: Exploratory Structural Equations Modeling (ESEM), samples 1 to 5
Tabla S10	Iteration 3: Exploratory Structural Equations Modeling (ESEM), samples 1 to 5
Table S11	Iteration 3: Confirmatory Factor Analysis (CFA), samples 1 to 5
Table S12	Measurement Invariance: ESEM, sample 1 to 5 (Sex group)
Table S13	Measurement Invariance: ESEM, sample 1 to 5 (Age group)

## Sheet: TableS1
Table S1
Descriptive statistics: sample 1 (n = 476)
	M	DE	Sk	Ku	SW	Rg_sex	eta_edad
WRR1	2.12	1.14	0.72	-0.34	0.841	0.12	-0.0009
WRR5	2.36	1.22	0.52	-0.7	0.873	0.1	0
WRR7	1.6	0.96	1.66	2.2	0.669	0.09	0
WRR9	1.77	1.03	1.25	0.75	0.746	0.08	0
WRR15	2	1.12	0.88	-0.15	0.811	0.05	0
WRR2	2.95	1.19	0.02	-0.79	0.914	0.04	0
WRR4	2.78	1.16	0.12	-0.76	0.913	0.01	0
WRR8	2.72	1.2	0.18	-0.85	0.909	0.12	0
WRR11	2.44	1.18	0.4	-0.73	0.889	-0.02	0
WRR13	3.07	1.22	-0.15	-0.89	0.91	0.06	0
WRR3	3.35	1.29	-0.43	-0.88	0.887	-0.08	0
WRR6	4.43	0.91	-1.46	0.95	0.653	-0.04	0
WRR10	3.27	1.37	-0.3	-1.18	0.882	-0.04	0
WRR12	3.22	1.34	-0.21	-1.11	0.894	-0.08	0
WRR14	3.48	1.25	-0.53	-0.73	0.881	-0.12	0
Multivariate normality
HZ	1.26
Note: Sk: skew coefficient. Ku: kurtosis coefficient. SW: Shapiro-Wilk normality test
Rg_sex: Glass's rank biserial coefficient; eta_edad: squared eta
HZ: Henze-Zirkler's multivariate normality test
							0.02
							0.01
							0.02
							0.02
							0.01
							0.01
							0.01
							0.006
							0.003
							0.006			tisti
							0.006
							0.19
							0.01
							0.01
							0.01
										tisti

## Sheet: TableS2
Table S2
Descriptive statistics: sample 3 (n = 921)
	M	DE	Sk	Ku	SW	Rg_sex	eta_edad
WRR1	2.83	1.34	0.15	-1.09	0.897	-0.05	0
WRR5	2.88	1.36	0.05	-1.22	0.894	-0.03	0
WRR7	2.28	1.35	0.69	-0.79	0.826	-0.04	0
WRR9	2.28	1.21	0.55	-0.76	0.859	-0.04	0
WRR15	2.38	1.21	0.47	-0.73	0.877	-0.07	0
WRR2	3.33	1.28	-0.3	-0.93	0.897	0.03	0
WRR4	3.09	1.26	-0.14	-0.96	0.909	0.04	0
WRR8	3.01	1.29	-0.05	-1.06	0.906	0.01	0
WRR11	2.45	1.16	0.27	-0.87	0.888	0.13	0
WRR13	2.99	1.27	-0.16	-1.03	0.901	-0.02	0
WRR3	3.15	1.43	-0.15	-1.28	0.88	0	0
WRR6	3.52	1.36	-0.47	-1	0.861	0	0
WRR10	3.01	1.42	0	-1.31	0.885	-0.01	0
WRR12	3	1.41	0	-1.29	0.888	0.06	0
WRR14	3.22	1.36	-0.21	-1.15	0.891	0.07	0
Multivariate normality
HZ	2.52
Note: Sk: skew coefficient. Ku: kurtosis coefficient. SW: Shapiro-Wilk normality test
Rg_sex: Glass's rank biserial coefficient; eta_edad: squared eta
HZ: Henze-Zirkler's multivariate normality test

## Sheet: TableS3
Table S3
Descriptive statistics: sample 3 (n = 956)
	M	DE	Sk	Ku	SW	Rg_sex	eta_edad
WRR1	2.65	1.21	0.25	-0.74	0.898	-0.01	0
WRR5	2.61	1.17	0.27	-0.75	0.905	-0.02	0
WRR7	2.08	1.2	0.86	-0.27	0.818	0	0
WRR9	2.1	1.14	0.77	-0.28	0.837	0	0
WRR15	2.39	1.22	0.51	-0.65	0.874	0.06	0
WRR2	2.99	1.14	-0.13	-0.63	0.909	0	0
WRR4	2.87	1.07	-0.05	-0.59	0.912	0	0
WRR8	2.75	1.16	0.1	-0.81	0.911	-0.04	0
WRR11	2.31	1.12	0.47	-0.54	0.876	-0.02	0
WRR13	3.05	1.19	-0.07	-0.74	0.91	0.02	0
WRR3	3.41	1.21	-0.36	-0.71	0.897	0.01	0
WRR6	2.5	1.33	0.44	-0.97	0.872	0.02	0
WRR10	3.27	1.33	-0.26	-1.04	0.892	0.05	0
WRR12	3.3	1.28	-0.23	-0.97	0.899	0.04	0
WRR14	3.54	1.16	-0.43	-0.57	0.89	0.02	0
Multivariate normality
HZ	1.45
Note: Sk: skew coefficient. Ku: kurtosis coefficient. SW: Shapiro-Wilk normality test
Rg_sex: Glass's rank biserial coefficient; eta_edad: squared eta
HZ: Henze-Zirkler's multivariate normality test

## Sheet: TableS4
Table S4
Descriptive statistics: sample 4 (n = 496)
	M	DE	Sk	Ku	SW	Rg_sex	eta_edad
WRR1	2.53	1.11	0.27	-0.55	0.896	0.01	0
WRR5	2.63	1.1	0.27	-0.49	0.905	0.1	0
WRR7	1.95	1.08	0.99	0.25	0.807	0.04	0
WRR9	2.07	1.14	0.86	-0.13	0.827	0.02	0
WRR15	2.14	1.14	0.71	-0.32	0.842	-0.03	0
WRR2	3.21	1.16	-0.22	-0.71	0.912	0	0
WRR4	2.9	1.06	-0.09	-0.66	0.911	0.03	0
WRR8	2.75	1.19	0.06	-0.92	0.908	0.11	0
WRR11	2.44	1.1	0.35	-0.57	0.894	-0.01	0
WRR13	3.1	1.14	-0.11	-0.68	0.914	0	0
WRR3	3.32	1.18	-0.22	-0.8	0.908	0.01	0
WRR6	3.92	1.1	-0.78	-0.25	0.837	-0.02	0
WRR10	3.27	1.33	-0.18	-1.12	0.893	0.1	0
WRR12	3.26	1.19	-0.14	-0.86	0.91	0.11	0
WRR14	3.54	1.17	-0.49	-0.51	0.888	0.04	0
Multivariate normality
HZ	1.9
Note: Sk: skew coefficient. Ku: kurtosis coefficient. SW: Shapiro-Wilk normality test
Rg_sex: Glass's rank biserial coefficient; eta_edad: squared eta
HZ: Henze-Zirkler's multivariate normality test

## Sheet: TableS5
Table S5
Descriptive statistics: sample 5 (n = 727)
	M	DE	Sk	Ku	SW	Rg_sex	eta_edad
WRR1	2.73	1.33	0.24	-1.02	0.893	0	0
WRR5	2.85	1.23	0	-0.9	0.906	0	0
WRR7	2.19	1.27	0.7	-0.72	0.828	-0.03	0
WRR9	2.33	1.29	0.56	-0.88	0.854	0	0
WRR15	2.52	1.3	0.38	-0.94	0.881	0	0
WRR2	3.2	1.19	-0.3	-0.63	0.901	-0.01	0
WRR4	3.1	1.14	-0.13	-0.63	0.913	-0.02	0
WRR8	2.86	1.25	0.06	-0.95	0.909	-0.01	0
WRR11	2.58	1.26	0.3	-0.89	0.891	-0.03	0
WRR13	3.3	1.16	-0.37	-0.51	0.9	0.02	0
WRR3	3.51	1.19	-0.41	-0.73	0.893	0.01	0
WRR6	3.53	1.33	-0.43	-1.05	0.866	0	0
WRR10	3.52	1.33	-0.53	-0.87	0.867	0.01	0
WRR12	3.48	1.23	-0.33	-0.88	0.891	0.01	0
WRR14	3.68	1.16	-0.56	-0.54	0.873	0.05	0
Multivariate normality
HZ	1.86
Note: Sk: skew coefficient. Ku: kurtosis coefficient. SW: Shapiro-Wilk normality test
Rg_sex: Glass's rank biserial coefficient; eta_edad: squared eta
HZ: Henze-Zirkler's multivariate normality test

## Sheet: TableS6
Tabla S6
Iteration 1: Fit of unidimensional and two-dimensional models
	Unidimensional									Two dimensions
	WLSMV 2	CFI		RMSEA				SRMR		WLSMV 2	CFI		RMSEA				SRMR
				point	Inf	Sup							point	Inf	Sup
Sample 1	1593.09	0.899		0.188	0.179	0.196		0.138		1057.63	0.935		0.151	0.143	0.16		0.123
Sample 2	2154.93	0.956		0.158	0.152	0.164		0.108		1584.99	0.971		0.135	0.129	0.141		0.094
Sample 3	1930.27	0.935		0.146	0.141	0.152		0.104		1180.03	0.962		0.113	0.108	0.119		0.087
Sample 4	1233.43	0.927		0.16	0.152	0.168		0.114		875.55	0.95		0.134	0.126	0.142		0.099
Sample 5	2151.03	0.94		0.178	0.171	0.184		0.12		1756.27	0.951		0.161	0.154	0.167		0.113
Total sample	8683.84	0.93		0.163	0.161	0.166		0.111		4435.38	0.965		0.117	0.114	0.12		0.086
Note. Two dimenisones: Affective rumiation and Problem-solving. RMSEA CI in 90%

## Sheet: TableS7
Tabla S7
Iteration 1: Exploratory Structural Equations Modeling, samples 1 to 5
	Sample 1						Sample 2						Sample 3						Sample 4						Sample 5						Decision
	F1	F2	F3	rii	Choff		F1	F2	F3	rii	Choff		F1	F2	F3	rii	Choff		F1	F2	F3	rii	Choff		F1	F2	F3	rii	Choff
WRR1	0.778	0.028	-0.084	0.65	1.025		0.695	-0.027	-0.226	0.643	1.212		0.651	-0.106	0.069	0.533	1.076		0.69	0.092	-0.025	0.538	1.038		0.761	0.059	-0.007	0.608	1.012
WRR5	0.489	0.384	-0.21	0.5	2.293		0.483	0.438	-0.166	0.657	2.227		0.467	-0.447	0.126	0.523	2.144		0.462	0.418	-0.168	0.548	2.255		0.446	0.406	-0.189	0.555	2.346		Remove
WRR7	0.88	0.025	-0.033	0.687	1.004		0.614	0.186	-0.268	0.717	1.573		0.83	-0.016	0.091	0.693	1.024		0.728	0.094	-0.174	0.678	1.148		0.89	-0.011	-0.044	0.713	1.005
WRR9	0.853	-0.004	-0.023	0.663	1.001		0.92	-0.08	-0.018	0.706	1.015		0.86	0.075	0.088	0.666	1.036		0.848	0.008	-0.031	0.697	1.002		0.907	-0.054	-0.034	0.725	1.009
WRR15	0.816	-0.099	0.023	0.471	1.031		0.917	-0.148	0.236	0.335	1.187		0.873	0.1	-0.148	0.443	1.084		0.909	-0.166	0.067	0.492	1.077		0.917	-0.06	0.069	0.648	1.019
WRR2	-0.105	0.683	0.015	0.361	1.048		0.058	0.69	-0.137	0.492	1.093		-0.045	0.623	0.039	0.351	1.018		-0.001	0.535	-0.053	0.263	1.019		-0.032	0.706	0.004	0.416	1.004
WRR4	0.129	0.727	-0.005	0.558	1.063		-0.083	0.734	-0.09	0.63	1.056		0.123	0.652	0.013	0.488	1.071		0.159	0.647	0.064	0.477	1.141		0.103	0.71	0.023	0.53	1.044
WRR8	0.091	0.745	-0.051	0.636	1.039		-0.173	0.681	-0.047	0.614	1.138		0.175	0.551	0.091	0.454	1.258		0.058	0.725	0.078	0.501	1.036		0.084	0.727	-0.046	0.611	1.034
WRR11	-0.257	0.723	0.081	0.269	1.276		0.139	0.761	0.134	0.319	1.13		-0.173	0.699	-0.051	0.266	1.133		-0.066	0.539	-0.003	0.24	1.03		-0.054	0.764	0.102	0.418	1.045
WRR13	0.244	0.536	-0.015	0.362	1.399		-0.231	0.343	0.241	0.134	2.616		0.205	0.561	-0.001	0.395	1.262		0.068	0.603	-0.098	0.405	1.078		0.076	0.53	-0.207	0.402	1.344		Remove
WRR3	-0.061	0.043	0.733	0.565	1.02		0.133	-0.129	0.61	0.537	1.187		-0.037	0.137	0.627	0.48	1.102		-0.055	0.055	0.633	0.377	1.03		0.05	-0.066	0.734	0.542	1.025
WRR6	-0.475	-0.202	0.14	0.098	1.544		0.35	-0.239	0.386	0.377	2.668		0.345	-0.138	0.104	0.071	1.513		-0.482	-0.163	0.293	0.198	1.915		-0.494	-0.344	0.014	0.055	1.787		Remove
WRR10	0.074	0.118	0.754	0.405	1.068		-0.176	0.086	0.857	0.369	1.105		0.039	-0.108	0.705	0.579	1.053		0.191	0.068	0.736	0.312	1.152		0.116	0.107	0.739	0.265	1.092
WRR12	0.189	-0.078	0.951	0.709	1.092		-0.01	0.034	0.864	0.632	1.003		0.149	0.04	0.925	1.143	1.055		0.135	-0.119	0.865	0.639	1.087		0.06	-0.12	0.769	0.664	1.061
WRR14	-0.215	0.086	0.574	0.378	1.325		0.201	0.112	0.694	0.51	1.222		-0.184	-0.166	0.639	0.546	1.308		-0.197	0.211	0.666	0.459	1.386		-0.246	0.156	0.701	0.505	1.351
% complex					56						76						56						57						56
Correlations
F1	1						1						1						1						1
F2	0.452	1					0.588	1					0.533	1					0.574	1					0.702	1
F3	-0.478	-0.294	1				-0.533	-0.451	1				-0.507	-0.395	1				-0.483	-0.291	1				-0.339	-0.361	1
Note. criteria used: a) item reliability (reii > .30; b) factor loading complexity (Choff around 1.0); c) factor loading > .50
F1: Affective Rumination. F2: Problem-Solving Problem. F3: Detachment

## Sheet: TableS8
Tabla S8
Iteration 1: Confirmatory Factor Analysis (CFA), samples 1 to 5
	Sample 1				Sample				Sample 3				Sample 4				Sample 5
	F1	F2	F3		F1	F2	F3		F1	F2	F3		F1	F2	F3		F1	F2	F3
WRR1	0.812				0.798				0.748				0.74				0.793
WRR5	0.892				0.935				0.887				0.874				0.9
WRR7	0.891				0.926				0.873				0.891				0.885
WRR9	0.836				0.802				0.833				0.837				0.86
WRR15	0.698				0.549				0.651				0.697				0.804
WRR2		0.542				0.707				0.561				0.542				0.65
WRR4		0.82				0.864				0.744				0.747				0.783
WRR8		0.821				0.856				0.756				0.698				0.819
WRR11		0.396				0.466				0.433				0.451				0.623
WRR13		0.742				0.343				0.719				0.716				0.711
WRR3			0.73				0.78				0.752				0.587				0.592
WRR6			0.794				0.908				0.568				0.935				0.951
WRR10			0.595				0.567				0.555				0.449				0.378
WRR12			0.782				0.755				0.756				0.72				0.646
WRR14			0.676				0.722				0.65				0.619				0.615
Correlation
F1	1				1				1				1				1
F2	0.651	1			0.791	1			0.755	1			0.739	1			0.801	1
F3	-0.659	-0.381	1		-0.8	-0.609	1		-0.654	-0.509	1		-0.716	-0.405	1		-0.696	-0.64	1
Note: F1: Affective Rumination. F2: Problem-Solving Problem. F3: Detachment

## Sheet: TableS9
Tabla S9
Iteration 2: Exploratory Structural Equations Modeling (ESEM), samples 1 to 5
	Sample 1					Sample 2					Sample 3					Sample 4					Sample 5					Decision
	F1	F2	F3	Choff		F1	F2	F3	Choff		F1	F2	F3	Choff		F1	F2	F3	Choff		F1	F2	F3	Choff
WRR1	0.771	-0.059	-0.071	1.028		-0.685	-0.046	-0.184	1.153		0.636	0.144	0.06	1.12		0.704	0.084	0.017	1.029		0.714	0.126	-0.014	1.063
WRR7	0.865	-0.067	-0.023	1.013		-0.606	-0.263	-0.189	1.581		0.803	0.079	0.08	1.039		0.705	0.153	0.151	1.189		0.831	0.055	-0.059	1.018
WRR9	0.847	-0.036	-0.013	1.004		-0.923	0.018	0.024	1.002		0.837	-0.008	0.078	1.017		0.825	0.076	0.025	1.018		0.874	0.002	-0.036	1.003
WRR15	0.81	0.056	0.035	1.013		-0.863	0.136	0.188	1.146		0.857	-0.07	-0.147	1.072		0.88	-0.11	-0.079	1.047		0.906	-0.038	0.074	1.016
WRR2	-0.062	-0.678	0.008	1.017		0.053	-0.717	-0.102	1.051		-0.024	0.628	0.022	1.005		-0.005	0.543	0.072	1.035		-0.039	0.711	-0.016	1.007
WRR4	0.164	-0.722	-0.007	1.103		-0.083	-0.759	-0.04	1.029		0.137	0.634	0.005	1.093		0.15	0.647	-0.038	1.114		0.104	0.693	0.002	1.045
WRR8	0.148	-0.709	-0.064	1.103		-0.168	-0.701	-0.008	1.114		0.183	0.58	0.071	1.229		0.085	0.691	-0.051	1.041		0.077	0.738	-0.073	1.041
WRR11	-0.212	-0.69	0.067	1.207		0.13	-0.768	0.178	1.167		-0.168	0.724	-0.076	1.13		-0.057	0.537	0.014	1.023		-0.037	0.734	0.073	1.024
WRR3	-0.07	-0.037	0.722	1.024		0.135	0.157	0.579	1.261		-0.049	-0.118	-0.622	1.084		-0.11	0.061	-0.603	1.087		0.014	-0.018	0.728	1.001
WRR10	0.061	-0.08	0.734	1.037		-0.173	-0.075	0.868	1.094		0.031	0.094	-0.697	1.04		0.16	0.024	-0.702	1.106		0.139	0.033	0.728	1.077
WRR12	0.157	0.109	0.937	1.083		-0.008	-0.018	0.873	1.001		0.137	-0.063	-0.911	1.054		0.09	-0.167	-0.857	1.098		0.068	-0.132	0.773	1.074
WRR14	-0.222	-0.039	0.554	1.324		0.21	-0.039	0.646	1.216		-0.184	0.115	-0.622	1.247		-0.24	0.186	-0.629	1.477		-0.236	0.134	0.691	1.312		Remove
% complex				36					48					39				41						31
Correlation
F1	1					1					1					1					1
F2	-0.359	1				0.564	1				0.487	1				0.52	1				0.665	1
F3	-0.458	0.217	1			0.533	0.464	1			0.488	0.384	1			0.432	0.189	1			-0.319	-0.314	1
Note. Criteria used: a) factor loading complexity (Choff around 1.0); c) factor loading > .50
F1: Affective Rumination. F2: Problem-Solving Problem. F3: Detachment

[truncated: 4 more sheets: TableS10, Table11, TableS12, TableS13]
